# Supplementary material for: Meta-analysis of comparative effects of mobile app–based digital rehabilitation versus traditional rehabilitation after total knee arthroplasty
Source: Front Physiol. 2026 Jan 12;16:1737373. doi: 10.3389/fphys.2025.1737373 (PMC12832435; doi:10.3389/fphys.2025.1737373)
Supplement: Supplementary file 1 [file Table1.xlsx]

## Sheet: Sheet1
Database	Search Strategy	results
Web of Science (WOS)	("total knee replacement" OR "TKA" OR "total knee arthroplasty" OR "knee replacement surgery" OR "arthroplasty knee") (Topic) and ("mobile application*" OR "smartphone*" OR "mHealth" OR "digital rehabilitation" OR "telehealth" OR "eHealth" OR "tele-rehabilitation" OR "app-based rehabilitation" OR "mobile health" OR "remote rehabilitation") (Topic) and ("rehabilitation" OR "physiotherapy" OR "exer…	68
CINAHL	MW (MH "Arthroplasty, Replacement, Knee" OR "total knee arthroplasty" OR "total knee replacement" OR "TKA" OR "TKR") AND ("mobile application*" OR "smartphone*" OR "mHealth" OR "digital rehabilitation" OR "telehealth" OR "eHealth" OR "tele-rehabilitation" OR "app-based rehabilitation") AND (rehabilitation OR physiotherapy OR "physical therapy" OR exercise* OR "functional rehabilitation" OR "rehab…	43
PubMed	(((("Arthroplasty, Replacement, Knee"[Mesh] OR "total knee arthroplasty" OR "total knee replacement" OR TKA OR TKR OR "knee arthroplasty")) AND ("Rehabilitation"[Mesh] OR rehabilitation OR physiotherapy OR "physical therapy" OR exercise OR "exercise therapy" OR telerehabilitation OR "remote rehabilitation" OR "home-based rehabilitation")) AND (("Mobile Applications"[Mesh] OR "mobile application*"…	599
Cochrane	("total knee arthroplasty" OR "TKA" OR "total knee replacement"):ti,ab,kw AND ("mobile application" OR "smartphone" OR "mHealth" OR "digital rehabilitation"):ti,ab,kw AND ("rehabilitation" OR "physiotherapy" OR "exercise"):ti,ab,kw AND ("randomized controlled trial" OR "random"):ti,ab,kw AND ("telemedicine" OR "telehealth" OR "virtual rehabilitation" OR "eHealth" OR "mobile health intervention" O…	42
SCOPUS	( TITLE-ABS-KEY ( "total knee arthroplasty" OR "TKA" OR "total knee replacement" ) AND TITLE-ABS-KEY ( "mobile application*" OR "smartphone*" OR "mHealth" OR "digital rehabilitation" ) AND TITLE-ABS-KEY ( "rehabilitation" OR "physiotherapy" OR "exercise" ) AND TITLE-ABS-KEY ( "randomized controlled trial" OR "random*" ) AND ALL ( "telemedicine" OR "telehealth" OR "virtual rehabilitation" OR "eHea…	59
Embase	(( "total knee replacement" OR "TKA" OR "total knee arthroplasty" OR "knee replacement surgery" OR "arthroplasty knee" )):ti,ab,kw AND ((( "mobile application*" OR "smartphone*" OR "mHealth" OR "digital rehabilitation" OR "telehealth" OR "eHealth" OR "tele-rehabilitation" OR "app-based rehabilitation" OR "mobile health" OR "remote rehabilitation" )):ti,ab,kw) AND ((( "rehabilitation" OR "physioth…	48
